# Supplementary material for: Self-Assessed Personality Traits and Adherence to the COVID-19 Lockdown
Source: Int J Environ Res Public Health. 2022 Dec 28;20(1):521. doi: 10.3390/ijerph20010521 (PMC9819452; doi:10.3390/ijerph20010521)
Supplement: Supplementary file 1 [file ijerph-20-00521-s001.zip]

Archive with 1 entries (1 files):
- ijerph-2018363-supplementary.pdf
